# Supplementary material for: An Automated Solid-Phase Extraction–UPLC–MS/MS Method for Simultaneous Determination of Sulfonamide Antimicrobials in Environmental Water
Source: Molecules. 2023 Jun 11;28(12):4694. doi: 10.3390/molecules28124694 (PMC10304559; doi:10.3390/molecules28124694)
Supplement: Supplementary file 1 [file molecules-28-04694-s001.zip]

Archive with 1 entries (1 files):
- molecules-2439495-supplementary.pdf
